# Supplementary material for: Chimeric VLPs Bearing VP60 from Two Serotypes of Rabbit Haemorrhagic Disease Virus Are Protective against Both Viruses
Source: Vaccines (Basel). 2021 Sep 9;9(9):1005. doi: 10.3390/vaccines9091005 (PMC8472679; doi:10.3390/vaccines9091005)
Supplement: Supplementary file 1 [file vaccines-09-01005-s001.zip]

Archive with 1 entries (1 files):
- vaccines-1348291-supplementary.pdf
